# Supplementary material for: GLUT1 inhibition blocks growth of RB1-positive triple negative breast cancer
Source: Nat Commun. 2020 Aug 21;11:4205. doi: 10.1038/s41467-020-18020-8 (PMC7442809; doi:10.1038/s41467-020-18020-8)
Supplement: Supplementary file 3 — Source Data [file 41467_2020_18020_MOESM3_ESM.xlsx]

## Sheet: Fig1
Fig1b
	BT-549				CAL-120				HCC1143				HCC3153				HS578-T				MDA-MB-231				MDA-MB-436
	0.996182	0.979432	0.989775	0.988229	0.385211	0.400784	0.332143	0.461611	0.457314	0.408899	0.416482	0.448651	0.354451	0.342782	0.362369	0.398448	0.185424	0.13533	0.124125	0.099457	0.374454	0.349492	0.341266	0.326218	0.858356	0.847875	0.835587	0.878649
	0.99877	0.995282	0.996139	0.995821	0.590022	0.513493	0.673494	0.663553	0.506176	0.549052	0.57514	0.60802	0.549402	0.561715	0.575704	0.563108	0.236847	0.117969	0.150392	0.162548	0.507807	0.457109	0.591103	0.574075	0.9059	1.00475	0.937971	0.909326
	1.00054	1.00175	0.998267	1.00218	0.85947	0.680089	0.799083	0.846418	0.671225	0.670919	0.57041	0.588579	0.692958	0.729074	0.719236	0.630596	0.349883	0.313206	0.199673	0.291825	0.649906	0.632149	0.753756	0.574879	0.990387	1.01597	0.950362	0.974487
	0.99928	1.00159	0.999966	1.00101	0.888795	0.866036	0.866538	0.843893	0.730137	0.642445	0.637524	0.705917	0.819134	0.777439	0.797445	0.795732	0.603722	0.443858	0.439178	0.497087	0.805119	0.87115	0.854115	0.763784	0.98603	1.03479	0.97751	0.942503
	1.00091	1.00166	1.00093	1.00034	0.889311	0.920108	0.898816	0.948907	0.690777	0.760791	0.739151	0.697833	0.902914	0.874458	0.886243	0.891301	0.694388	0.59583	0.585312	0.592855	0.85902	0.827577	0.890498	0.911557	0.946425	1.01998	0.975792	0.982819
	0.993762	0.999895	1.00007	1.00224	0.936724	0.908853	0.919059	0.958167	0.862849	0.842032	0.80029	0.810069	0.876708	0.930883	0.902276	0.935317	0.841451	0.802635	0.748401	0.767322	0.933128	0.962894	0.988178	0.987124	0.932565	0.992586	0.981684	0.990854
	0.999623	1.00225	1.00042	1.00209	0.984918	0.920981	0.998811	1.02791	0.98572	0.947653	0.896167	0.963951	1.00171	0.965026	0.942506	0.964245	0.950902	0.95985	0.922995	0.946036	0.981428	0.996718	1.00088	1.00015	0.957861	1.01546	0.986243	0.963289
	1.00066	1.00285	0.999918	1.0017	0.966193	0.975088	0.991245	1.03853	0.97992	0.996124	0.986252	0.995669	0.990617	0.988566	0.971165	0.988411	0.998551	0.993916	0.999067	1.00074	0.990301	0.994154	1.0012	0.990197	0.934972	1.01603	0.961675	0.994298
	0.999874	1.00144	1.0002	1.00245	1.01943	1.00105	1.01731	1.03391	0.96552	0.963347	0.982108	0.996194	1.02377	0.971466	0.990654	1.0036	1.00078	1.00345	1.00032	1.00109	0.997949	0.996921	1.00296	0.997221	0.981078	1.03165	0.994521	0.984316
	MDA-MB-468				SUM149-PT				SUM159-PT				HCC1806				HCC38
	0.330555	0.277512	0.421084	0.410312	0.295459	0.232534	0.328342	0.232466	0.187503	0.153002	0.367702	0.233999	0.124949	0.112493	0.092971	0.0625	0.065644	0.067415	0.058322	0.047487
	0.499053	0.550141	0.572412	0.470885	0.528719	0.369665	0.488124	0.429591	0.521233	0.408907	0.394938	0.523658	0.048886	0.023729	0.044121	0.019051	0.041956	0.046148	0.038062	0.055294
	0.749931	0.777955	0.755455	0.673186	0.721072	0.655696	0.701597	0.688435	0.807139	0.652159	0.53823	0.911373	0.044679	0.037998	0.053808	0.056846	0.082112	0.078676	0.08209	0.071303
	0.820837	0.74507	0.781339	0.656193	0.858817	0.808886	0.87641	0.71891	0.88924	0.855103	0.89993	0.948573	0.057919	0.061442	0.065864	0.060518	0.197253	0.240126	0.325429	0.346982
	0.81242	0.799487	0.865246	0.808901	0.861026	1.05878	0.944154	0.690805	0.908495	0.906476	1.07916	0.888301	0.083187	0.108472	0.069467	0.068988	0.515433	0.471497	0.460622	0.528476
	0.867636	0.902636	0.963745	0.854256	0.970101	1.12563	0.933086	0.793358	0.966684	0.928231	1.08598	0.955312	0.272236	0.192707	0.221938	0.176402	0.824992	0.882476	0.876603	0.919921
	1.07692	0.993979	1.05159	0.922088	0.967559	1.05102	0.960852	1.09367	0.956207	0.954781	0.945132	0.987815	0.449865	0.366097	0.467595	0.324418	0.998418	0.998942	0.995167	0.995629
	1.00189	1.0576	1.06543	0.985834	0.987437	1.0677	0.997276	1.0468	0.993377	0.988197	1.06781	1.00156	0.603012	0.630301	0.877445	1.00471	0.997629	0.999342	1.00075	1.00135
	0.979487	0.994329	1.06567	1.00333	0.970099	0.911187	1.00766	1.1722	1.00124	1.00483	1.02519	0.999793	1.00802	1.00395	1.00213	1.00512	0.998518	0.998927	0.999536	0.99999
Fig 1e
Fig 1h
HCC1806	G1	G1	G2	G2	S	S
	rep#1	rep#2	rep#1	rep#2	rep#1	rep#2
DMSO	59.45	61.236	19.2	13.67	18.84	21.32
BAY-876	69.3	74.22	18.8	14.99	11.34	5.54
Hs578T
DMSO	69.45	75.236	12.8	18.56	18.43	12.28
BAY-876	81.44	86.25	11.5	17.29	9.05	6.88
MDAMB436
DMSO	65.15	53.24	18.62	24.33	22.47	19.51
BAY-876	62.18	59.48	13.57	21.49	25.87	20.72
MDA-MB468
DMSO	69.83	52.49	15.33	20.4	13.7	18.56
BAY-876	62.18	51.48	22.79	18.41	17.34	21.53
Fig 1j
	DMSO	DMSO	DMSO	BAY-876	BAY-876	BAY-876
	Rep#1	Rep#2	Rep#3	Rep#1	Rep#2	Rep#3
hcc1806	10.34	4.94656	6.99657	47.2765	35.5174	39.9481
hs578t	9.64481	14.8074	7.75683	39.7875	21.5753	42.6505
mdamb468	8.30985	13.6918	5.56678	11.0879	10.8432	8.78414
mdamb436	10.8106	6.23671	11.5332	12.3403	18.1119	11.2006

## Sheet: Supp.Fig1
FigS1i
	G1	G1	G1	G2/M	G2/M	G2/M	S	S	S
	rep#1	rep#2	rep#3	rep#1	rep#2	rep#3	rep#1	rep#2	rep#3
DMSO	73.68	71.46	70.45	11.14	13.92	15.66	10.38	16.89	16.25
BAY-876	80.39	82.27	86.23	10.28	9.21	10.49	9.19	5.26	5.13
FigS1j
	G1	G1	G1	G2/M	G2/M	G2/M	S	S	S
	rep#1	rep#2	rep#3	rep#1	rep#2	rep#3	rep#1	rep#2	rep#3
DMSO	66.1	67.8	69.3	13.3	12	13.1	12.25	11.48	12.6
BAY-876	65.2	66.4	71	12.6	13.9	11.4	18.6	16.7	21.5
FigS1f
	Si-Luc	Si-Luc	Si-Luc	Si-SLC2A1	Si-SLC2A1	Si-SLC2A1
	rep#1	rep#2	rep#3	rep#1	rep#2	rep#3
Hs578T	8.217	11.3842	13.669	34.1587	42.687	39.487
MDA-MB-436	10.6489	15.6956	8.64941	16.426	11.374	9.2213

## Sheet: Fig2
Fig2a		OCR-Mean	OCR-SD	ECAR-mean	ECAR-SD
	CAL85-1	50.9176	14.6654	38.7994	5.23258
	HS578T	109.08	17.7678	58.0051	8.45021
	HCC38	53.5989	11.4005	40.7049	4.76065
	HCC1806	56.8553	17.2617	43.3038	6.86113
	MDAMB468	258.169	31.9419	36.3663	3.20131
	mdamb436	235.472	47.5011	29.2971	8.60491
	hcc70	292.745	13.2132	23.7782	7.21103
	MB157	267.057	25.623	39.9107	2.26518
Fig 2b
	Senstive	Resistant
	1.31233	7.09913
	1.88052	7.51893
	1.31677	6.00549
	1.31294	9.28744
Fig2f
	DMSO	DMSO	DMSO	DMSO	DMSO	DMSO	BAY-876	BAY-876	BAY-876	BAY-876	BAY-876	BAY-876
	Rep#1	Rep#2	Rep#3	Rep#4	Rep#5	Rep#6	Rep#1	Rep#2	Rep#3	Rep#4	Rep#5	Rep#6
HCC1806	0.854999	0.914801	1.09255	1.0852	0.539243	1.38791	1.3451	0.83176	0.916619	0.831482	0.736474	1.10136
Hs578T	0.850873	0.991553	0.692319	1.62319	1.2558	1.00845	0.752342	0.555364	0.683978	0.710314	0.858744	1.08161
MDA-MB-468	1.03097	1.69466	0.912501	0.969033	1.05165	0.755805	1.79786	1.94032	1.75982	1.85488	1.46701	1.83395
MDA-MB-436	1.1443	0.730916	0.830325	1.02641	1.86126	0.973588	2.52156	1.78599	1.89824	1.94381	2.3222	2.66718
HCC1806	si-LUC	si-LUC	si-LUC	si-LUC	si-LUC	si-LUC	Si-GLUT1	Si-GLUT1	Si-GLUT1	Si-GLUT1	Si-GLUT1	Si-GLUT1
	rep#1	rep#2	rep#3	rep#4	rep#5	rep#6	rep#1	rep#2	rep#3	rep#4	rep#5	rep#6
Initial OCR	0.878419	0.956393	1.04361	1.1318	1.69972	0.833816	0.636734	0.993311	0.74681	0.823803	0.801189	1.15552
basal respiration	0.973471	0.810295	1.02653	1.18772	1.49536	0.718894	0.605261	1.27129	0.703221	0.716131	0.768619	1.27445
ATP-linked	1.04292	0.875456	0.957078	1.20125	1.19003	0.643584	0.693495	1.26571	0.651785	0.357923	0.577553	1.16164
Maximum	0.971553	1.02845	0.928798	1.20426	1.34853	0.796854	0.568877	1.34087	0.83842	1.09456	0.928906	1.28357
Spare	0.938211	1.36038	0.736984	1.19448	1.06179	0.902155	0.490545	1.41531	1.0379	1.69175	1.16742	1.25896
Hs578T	si-LUC	si-LUC	si-LUC	si-LUC	si-LUC	si-LUC	Si-GLUT1	Si-GLUT1	Si-GLUT1	Si-GLUT1	Si-GLUT1	Si-GLUT1
	rep#1	rep#2	rep#3	rep#4	rep#5	rep#6	rep#1	rep#2	rep#3	rep#4	rep#5	rep#6
Initial OCR	1.09223	1.15691	1.19235	0.907825	0.739361	0.856571	1.29405	1.33543	0.923533	0.940834	1.67115	1.27771
basal respiration	1.01103	1.22734	1.13994	0.817061	0.988975	0.778176	1.91378	1.84599	1.18096	1.14112	1.82113	1.33336
ATP-linked	0.987435	1.05756	1.05067	0.91048	1.01256	0.898627	2.08839	1.59935	1.08754	1.06029	1.85216	1.76643
Maximum	0.960794	1.03921	1.07528	0.91629	1.53598	0.894021	1.65057	1.47169	0.941013	0.966617	1.65836	1.47743
Spare	0.886019	0.798669	0.981529	1.02054	2.16496	1.01845	1.31101	1.00233	0.640167	0.743465	1.43854	1.62653
MDA-MB468	si-LUC	si-LUC	si-LUC	si-LUC	si-LUC	si-LUC	Si-GLUT1	Si-GLUT1	Si-GLUT1	Si-GLUT1	Si-GLUT1	Si-GLUT1
	rep#1	rep#2	rep#3	rep#4	rep#5	rep#6	rep#1	rep#2	rep#3	rep#4	rep#5	rep#6
Initial OCR	0.928442	0.961167	1.33173	1.03883	1.27147	0.546175	1.62423	1.60523	1.8148	1.28728	1.36756	1.79509
basal respiration	0.737	1.06337	1.0578	0.942202	1.17004	0.327352	1.27509	1.11614	1.00294	0.934006	1.00481	1.09842
ATP-linked	0.835071	0.997518	1.00248	1.00569	1.04467	0.506247	1.4647	1.20183	1.71464	0.830149	0.951231	1.30333
Maximum	0.882854	1.04136	1.10774	0.958646	1.07557	0.595993	1.43906	1.11175	1.39901	1.0782	1.40478	1.36719
Spare	1.10023	0.968685	1.15483	0.953997	0.878875	1.03131	1.66827	1.06658	2.02318	1.28613	2.03534	1.77655
MDA-MB436	si-LUC	si-LUC	si-LUC	si-LUC	si-LUC	si-LUC	Si-GLUT1	Si-GLUT1	Si-GLUT1	Si-GLUT1	Si-GLUT1	Si-GLUT1
	rep#1	rep#2	rep#3	rep#4	rep#5	rep#6	rep#1	rep#2	rep#3	rep#4	rep#5	rep#6
Initial OCR	0.88756	0.969077	0.953935	1.04881	1.03092	1.05469	1.46419	1.63797	2.00066	1.83639	1.87649	1.65595
basal respiration	0.844026	1.01723	0.830193	1.00002	1.1876	0.999982	1.41306	1.82723	2.20353	2.07844	2.05771	1.75671
ATP-linked	0.877088	0.545296	1.12291	1.20201	1.23699	0.798402	1.70241	2.06509	2.89752	3.00197	2.43275	3.11286
Maximum	0.926476	0.758104	1.05624	1.23181	1.22157	0.943763	1.77551	1.48069	1.43988	1.3754	1.42992	1.4604
Spare	1.0139	0.275109	0.986111	1.14815	1.16749	0.724098	2.27068	0.669781	-0.167132	-0.127375	0.0628718	0.756746
Basal respiration	DMSO	DMSO	DMSO	DMSO	DMSO	DMSO	BAY-876	BAY-876	BAY-876	BAY-876	BAY-876	BAY-876
	rep#1	rep#2	rep#3	rep#4	rep#5	rep#6	rep#1	rep#2	rep#3	rep#4	rep#5	rep#6
HCC1806	0.854999	0.914801	1.09255	1.0852	0.539243	1.38791	1.3451	0.83176	0.916619	0.831482	0.736474	1.10136
Hs578T	0.850873	0.991553	0.692319	1.62319	1.2558	1.00845	0.752342	0.555364	0.683978	0.710314	0.858744	1.08161
MDA-MB-468	1.03097	1.69466	0.912501	0.969033	1.05165	0.755805	1.79786	1.94032	1.75982	1.85488	1.46701	1.83395
MDA-MB-436	1.1443	0.730916	0.830325	1.02641	1.86126	0.973588	2.52156	1.78599	1.89824	1.94381	2.3222	2.66718
ATP-linked respiration	DMSO	DMSO	DMSO	DMSO	DMSO	DMSO	BAY-876	BAY-876	BAY-876	BAY-876	BAY-876	BAY-876
	rep#1	rep#2	rep#3	rep#4	rep#5	rep#6	rep#1	rep#2	rep#3	rep#4	rep#5	rep#6
HCC1806	0.993267	1.14632	1.00673	0.910972	0.428088	1.30828	1.26472	1.42951	1.29111	1.14601	1.11076	0.418265
Hs578T	0.832599	0.830805	0.855284	1.14472	1.21634	1.23091	0.46623	0.563159	0.706751	0.884464	0.865136	1.31608
MDA-MB-468	1.11434	1.58689	0.911573	1.04741	0.952592	0.714299	1.32686	1.56243	1.70617	1.92112	1.58164	1.89596
MDA-MB-436	0.784322	2.90966	0.770977	0.948443	1.96204	1.05154	3.35294	2.68528	2.61949	2.34831	1.45545	2.79721
Maxiumn respiration	DMSO	DMSO	DMSO	DMSO	DMSO	DMSO	BAY-876	BAY-876	BAY-876	BAY-876	BAY-876	BAY-876
	rep#1	rep#2	rep#3	rep#4	rep#5	rep#6	rep#1	rep#2	rep#3	rep#4	rep#5	rep#6
HCC1806	0.884748	0.829824	1.02194	1.01594	0.984064	1.20411	1.09831	0.769124	0.790384	0.688604	0.683446	0.807546
Hs578T	0.756457	0.953473	1.00019	0.999811	1.27563	1.09845	0.660597	0.545764	0.609456	0.920158	0.60935	1.14124
MDA-MB-468	1.20754		1.02157	0.604965	0.7853	0.97843	1.42711	1.69828	1.64959	1.7487		1.2777
MDA-MB-436	0.52303	0.929487	1.07051	0.897607	1.74282	1.25764	0.566359	3.11116	2.82505	2.4212	2.08777	1.63194

## Sheet: Supp.Fig2
FigS2A
	DMSO	DMSO	DMSO	DMSO	BAY-876	BAY-876	BAY-876	BAY-876
hcc1806	1	0.9139	0.914243	0.932091	0.254191	0.255865	0.33854	0.38547
hs578t	1	1.1468	0.998521	0.915732	0.231134	0.228691	0.3158	0.36472
mda-mb468	1	0.9258	0.95479	0.9254	0.515	0.32784	0.43572	0.38552
mda-mb436	1	0.88753	0.949834	0.975896	0.501624	0.429385	0.31856	0.29586
FigS2B
	DMSO	DMSO	DMSO	DMSO	DMSO	DMSO	BAY-876	BAY-876	BAY-876	BAY-876	BAY-876	BAY-876
	0.773495	1.11352	1.03211	0.967887	0.673059	1.24806	1.13806	0.982713	1.08909	0.958274	0.920457	0.732503
	0.64763	0.907657	0.800256	1.35092	1.14332	1.09234	1.00031	0.802932	0.936543	0.876408	0.964532	0.675248
	1.04844	0.70591	0.821654	0.951558	1.08664	1.20915	1.63377	1.49331	1.58398	1.68551	1.18651	1.25893
	1.03387	0.966129	0.410842	0.81966	1.71528	1.13134	1.83091	2.02793	1.92491	1.81036	2.19334	1.68206
FigS2C
	DMSO	DMSO	DMSO	DMSO	DMSO	DMSO	BAY-876	BAY-876	BAY-876	BAY-876	BAY-876	BAY-876
	Rep#1	Rep#2	Rep#3	Rep#4	Rep#5	Rep#6	Rep#1	Rep#2	Rep#3	Rep#4	Rep#5	Rep#6
	0.993267	1.14632	1.00673	0.910972	0.428088	1.30828	1.26472	1.42951	1.29111	1.14601	1.11076	0.418265
	0.832599	0.830805	0.855284	1.14472	1.21634	1.23091	0.46623	0.563159	0.706751	0.884464	0.865136	1.31608
	1.11434	1.58689	0.911573	1.04741	0.952592	0.714299	1.32686	1.56243	1.70617	1.92112	1.58164	1.89596
	0.784322	2.90966	0.770977	0.948443	1.96204	1.05154	3.35294	2.68528	2.61949	2.34831	1.45545	2.79721
FigS2D
	DMSO	DMSO	DMSO	DMSO	DMSO	DMSO	BAY-876	BAY-876	BAY-876	BAY-876	BAY-876	BAY-876
	Rep#1	Rep#2	Rep#3	Rep#4	Rep#5	Rep#6	Rep#1	Rep#2	Rep#3	Rep#4	Rep#5	Rep#6
	0.884748	0.829824	1.02194	1.01594	0.984064	1.20411	1.09831	0.769124	0.790384	0.688604	0.683446	0.807546
	0.756457	0.953473	1.00019	0.999811	1.27563	1.09845	0.660597	0.545764	0.609456	0.920158	0.60935	1.14124
	1.20754		1.02157	0.604965	0.7853	0.97843	1.42711	1.69828	1.64959	1.7487		1.2777
	0.52303	0.929487	1.07051	0.897607	1.74282	1.25764	0.566359	3.11116	2.82505	2.4212	2.08777	1.63194
FigS2e
	DMSO	DMSO	DMSO	DMSO	DMSO	DMSO	BAY-876	BAY-876	BAY-876	BAY-876	BAY-876	BAY-876
	Rep#1	Rep#2	Rep#3	Rep#4	Rep#5	Rep#6	Rep#1	Rep#2	Rep#3	Rep#4	Rep#5	Rep#6
	1.00269	0.767479	0.99731	0.992891	1.74614	1.02096	0.809987	0.736049	0.661596	0.52599	0.658086	0.423386
	0.730609	0.951469	1.0537	0.720837	1.22301	1.04853	0.707588	0.582146	0.593553	0.91472	0.521161	0.993039
	1.18278	1.1052	0.958481	0.119533	0.370748	1.04152	0.792157	1.15087	1.2484	1.33455	0.223814	0.474756
	1.02257	0.935777	0.841166	0.977432	1.799	1.29555	0.557349	2.39344	2.33969	1.96965	2.13846	1.76559

## Sheet: Fig3
Fig 3f
Fig 3g
		BAY876	Rb1
	HCC1806	0.1047	2.1731
	HCC38	0.4944	1.13187
	HS-578T	0.753	2.08469
	CAL85-1	0.896	1.11346
	SUM159-PT	0.9892	0.717588
	SUM149-PT	1.143	0.800157
	HCC1143	3.43	0.95284
	MDA-MB-231	4.895	0.707594
	HCC1395	4.736	0.565828
	HCC3153	5.4624	0.0841474
	CAL120	6.688	0.2981
	MDA-MB-468	7.476	0
	MDA-MB-157	9.278	0
	MB157	10	0
	MDA-MB-436	10	0
	HCC70	10	0
	BT549	10	0
Fig3o
	PDXDO-64	PDXDO-64	PDXDO-64	PDXDO-81	PDXDO-81	PDXDO-81	PDXDO-81	PDXDO-1963	PDXDO-1963	PDXDO-1963
Log[BAY-876]	rep#1	rep#2	rep#3	rep#1	rep#2	rep#3	rep#4	rep#1	rep#2	rep#3
1	1	67.1892	58.58	77.7436	14.8811	16.5601	19.115	48.1729	54.8018
0.69897	0.69897	69.3153	71.8949	88.5564	22.5467	25.7183	27.8446
0.39794	0.39794	71.4529	67.4486	99.6381	50.3777	57.013	53.2191
0.09691	0.09691	69.6913	70.6323	89.7398	65.1846	72.9554	63.6846	59.8046	40.7845	48.514
-0.20412	-0.20412	100.577	83.786	103.724	61.8631	78.9126	91.4727
-0.50515	-0.50515	83.6222	81.4007	108.938	92.0694	79.7909	72.0152
-0.80618	-0.80618	72.3225	74.7793	103.649	104.919	96.4285	92.4864
-1.10721	-1.10721	96.633	73.8524	111.53	104.411	112.104	115.794	92.7991	46.8758	62.9348
-1.40824	-1.40824	85.3359	91.4557	97.8843	108.874	101.062	102.839
-1.70927	-1.70927	98.7351	96.8957		81.9597	84.3058	91.7089
-2.0103	-2.0103	84.9214	90.1317		100	96.6313	91.8387	87.7993	83.4608	94.2449

## Sheet: Supp.Fig3
Fig S3B

## Sheet: Fig4
Fig4f
Fig4m

## Sheet: Supp.Fig4
Fig S4D
	sh106	sh106	sh106	sh106	sh140	sh140	sh140	sh140	sh141
	rep#1	rep#2	rep#3	rep#4	rep#1	rep#2	rep#3	rep#4	rep#1	rep#2	rep#3	rep#4
1	13.7086	15.0993	15.6291	18.7086	15.1208	13.6659	14.6272	16.8615	15.8526	7.03158	17.9158	26.0421
0.69897	18.0132	19.4702	16.8874	17.8477	22.1356	18.6802	22.915	25.617	29.9158	23.7474	16.2105	18.6526
0.39794	28.9404	25.6291	22.1192	27.4503	35.4118	37.802	41.5433	31.1769	31.8737	26.7789	24.3368	26.7579
0.09691	25.0993	21.6887	23.5099	25.8609	44.635	46.2718	47.9085	47.3629	42.2947	45.2421	21.179	19.8737
-0.20412	18.6755	20.2649	24.7351	26.5563	54.5856	51.1561	52.3253	58.3268	44.4842	50.1263	39.179	35.2
-0.50515	25.6623	23.2119	28.5431	29.0728	59.0283	59.0543	57.2876	59.7818	49.9789	62	50.4	45.8737
-0.80618	25	23.3113	40.0993	32.7815	72.3824	55.5729	63.497	63.0034	42.1895	58.3579	51.5158	47.179
-1.10721	34.9007	42.8146	43.3775	37.5497	76.6173	70.2001	58.5607	75.9678	52.3579	54.9474	59.5579	53.0316
-1.40824	28.5099	41.7881	40.0331	39.9669	78.306	74.6428	77.5266	100.182	59.7684	60.0211	61.8105	64.1684
-1.70927	84.1722	63.7417	83.4106	71.4901	91.5303	93.193	81.1639	117.901	87.8526	75.9579	61.8316	91.7263
Fig S4E
	sh106	sh106	sh106	sh106	sh140	sh140	sh140	sh140	sh141
	rep#1	rep#2	rep#3	rep#4	rep#1	rep#2	rep#3	rep#4	rep#1	rep#2
1	6.09695	6.92987	7.44628	8.87889	5.90598	5.90598	5.98198	6.96993	10.6952	10.6612	13.0997	12.5099
0.69897	8.76229	9.77844	8.04598	8.76229	8.13158	8.43557	9.70579	5.94941	12.9863	11.4778	10.5705	11.3304
0.39794	14.9425	12.9935	11.6109	14.9425	26.0667	23.8302	22.7554	21.1703	16.6837	16.4001	13.2585	14.1998
0.09691	13.0435	11.4942	12.044	13.5599	36.1741	31.4732	32.0161	42.9704	34.3881	29.6359	20.0862	20.4832
-0.20412	9.56189	10.9279	12.7936	14.2762	45.5542	33.308	35.7616	45.2937	33.322	31.6207	31.927	30.9856
-0.50515	14.1429	12.2772	16.3751	17.3413	69.3519	53.0344	50.0163	52.5133	35.4656	41.3179	33.8097	36.2028
-0.80618	14.8925	13.4766	25.3873	21.1394	69.6016	63.3047	56.7365	59.0598	35.4883	44.6751	54.6331	40.3312
-1.10721	21.5059	26.8033	32.3838	27.7528	93.0844	77.136	74.6173	80.0999	39.1403	44.6524	52.2513	49.2571
-1.40824	21.4559	31.4676	32.4171	49.1754	103.105	82.6186	80.849	86.5487	54.996	50.879	56.6292	66.2017
-1.70927	96.3352	63.385	83.275	77.0115	108.121	96.1459	99.8589	99.088	80.5943	86.7415	71.5209	96.5294
FigS4g
	sh106	sh106	sh106	sh140	sh140	sh140	sh141	sh141
	rep#1	rep#2	rep#3	rep#1	rep#2	rep#3	rep#1	rep#2	rep#3
RB1	1	0.959502	1.0674	0.143399	0.284263	0.23974	0.474235	0.415116	0.495271
ATP5D	1	0.979258	1.09577	1.59184	2.41922	1.84368	1.40242	1.69905	1.84368
SLC25A22	1	1.24013	0.992107	2.70011	2.43628	2.44832	1.32254	1.89991	1.84595
AIFM1	1	1.00011	1.31794	2.46988	2.95395	2.54219	1.47919	2.28701	1.93831
ATP6V0B	1	1.05595	0.853147	1.78443	1.40595	1.84421	1.23859	1.21265	1.27656
TOMM40	1	1.00272	0.99214	2.70987	1.86384	2.8223	1.80009	2.14701	2.88279
PGC1	1	0.889427	0.818717	2.89135	1.88681	1.65022	1.94891	1.16345	1.38846
NDUFA9	1	0.979258	1.09577	1.73015	1.46037	1.57136	1.49548	1.57974	1.32854
TIMM17A	1	0.979258	1.09577	2.19451	1.95274	2.06498	2.02274	1.87101	1.8366
